# Supplementary material for: Genetic estimates of correlation and causality between blood-based biomarkers and psychiatric disorders
Source: Sci Adv. 2022 Apr 6;8(14):eabj8969. doi: 10.1126/sciadv.abj8969 (PMC8986101; doi:10.1126/sciadv.abj8969)
Supplement: Supplementary file 2 — Tables S1 to S31 [file sciadv.abj8969_tables_s1_to_s31.zip]

Archive with 2 entries (2 files):
- sciadv.abj8969_tables_s1_to_s15.xlsx
- sciadv.abj8969_tables_s16_to_s31.xlsx
