# Supplementary material for: Genetic estimates of correlation and causality between blood-based biomarkers and psychiatric disorders
Source: Sci Adv. 2022 Apr 6;8(14):eabj8969. doi: 10.1126/sciadv.abj8969 (PMC8986101; doi:10.1126/sciadv.abj8969)
Supplement: Supplementary file 2 — Tables S1 to S31 [file sciadv.abj8969_tables_s1_to_s31.zip › sciadv.abj8969_tables_s16_to_s31.xlsx]

## Sheet: Index
Index of supplementary tables 16 -31
Supplementary Table 16: Univariable Mendelian randomisation results effect of CRP on psychiatric disorders
Exposure	Exposure phenotype
Outcome	Outcome phenotype
Method	MR method
NIVs	Number of IVs available
Beta	Log odds of psychiatric disorder per ln mg/L increase in CRP
SE	Standard error of MR beta
P	P value of MR test
Beta_L_ci	Lower bound 95% confidence interval of beta
Beta_U_ci	Upper bound 95% confidence interval of beta
OR	Odds ratio of psychiatric disorder per ln mmol/L increase in CRP
OR_L_ci	Lower bound 95% confidence interval or OR
OR_U_ci	Upper bound 95% confidence interval of OR
F_stat	IV strength (F statistic)
Isq	I^2 statistic related to no-measurement error assumption, I^2 should exceed 0.9
Supplementary Table 17: Contamination mixture models of CRP exposure MR constructs
Exposure	Exposure phenotype
Outcome	Outcome phenotype
Psi	Psi value to scale the standard deviation of invalid IVs
Beta	Contamination mixture model causal estimate
95%_CI	95% confidence interval of causal estimate, this can have multiple ranges
P	Model P value
Supplementary Table 18: MR PRESSO outlier corrected estimates and global pleiotropy test
Exposure	Exposure phenotype
Outcome	Outcome phenotype
Raw_beta	Raw MR beta
Raw_se	Raw MR SE
Raw_P	Raw MR P
Outlier_corrected_beta	Outlier corrected beta by MR PRESSO
Outlier_corrected_se	Standard error of outlier corrected beta
Outlier_corrected_P	Outlier corrected P
Global_pleiotropy_test_P	MR PRESSO global pleiotropy test
Supplementary Table 19: Leave-one-out IVW recalculation CRP to AN and SZ - outliers
Exposure	Exposure phenotype
Outcome	Outcome phenotype
IV_SNP	IV SNP which upon removal rendered the IVW estimate non-significant (P > 0.05)
Beta_removed	IVW beta upon IV removal
SE_removed	Standard error of IVW beta upon IV removal
P_removed	P value upon IV removal
Comments	Description of SNP and whether plausibly consistitutes horizontal pleiotropy
Supplementary Table 20: Univariable MR Egger intercept test and heterogeneity estimates
Exposure	Exposure phenotype
Outcome	Outcome phenotype
Test	Test performed
Test_statistic	Statistic of interest
P value	P value of test
Supplementary Table 21: Robust, penalised, and penalised-robust MR estimates
Method	MR method with relevant weighting
Beta	Log odds of psychiatric disorder per ln mmol/L increase in CRP
SE	Standard error of MR beta
L_CI	Lower bound 95% confidence interval of beta
U_CI	Upper bound 95% confidence interval of beta
P	P value of MR test
Outcome	Outcome psychiatric phenotype
Supplementary Table 22: Reverse MR, psychiatric disorder as exposure
Exposure	Exposure phenotype
Outcome	Outcome phenotype
Method	MR method
Beta	MR estimate
SE	Standard error of MR estimate
P	P value of MR test
Supplementary Table 23: Multivariable MR results
Exposure set	Set of exposures in multivariable model
Outcome	Outcome phenotype
Model	MVMR method
Direct effect	Direct effect of exposure conditioned on remaining exposures
Beta	Log odds of psychiatric disorder per unit increase in exposure, conditioned on the remaining exposures
SE	Standard error of MR beta
P	P value of direct effect
MV_F-statistic	Conditional multivariable F statistic
Supplementary Table 24: Colocalisation between SZ lead SNPs that are also genome-wide significant in the CRP UKBB GWAS
SNP	dbSNP ID
PP.H0.abf	Posterior probability that locus not associated with either trait
PP.H1.abf	Posterior probability that locus only associated with CRP
PP.H2.abf	Posterior probability that locus only associated with SZ
PP.H3.abf	Posterior probability that locus associated with both traits but different underlying causal variant
PP.H4.abf	Posterior probability that locus associated with both traits with same causal variant
SZ_lead_SNP_gene	Closest gene to the SZ lead SNP
Supplementary Table 25: Rho-HESS local genetic covariance results
chr	Chromosome of LD block
start	Start of LD block
end	End of LD block
nsnp	Number of munged SNPs in LD block
local_rhog	Local estimate of genetic covariance
se	Standard error of local rhog
z	rhog/se
P	P value of local rhog
Supplementary Table 26: Effect of CRP on protein expression (IVW multiplicative random effects)
Outcome_ID	IEUGWAS database protein ID
Beta	Effect of a ln mg/L increase in CRP on protein expression
SE	Standard error of MR beta
P	P value of MR test
FWER	Bonferroni correction
FDR	FDR correction
Supplementary Table 27: Sensitivity analyses for proteins putatively causally influenced by CRP (FDR < 0.1)
Outcome_ID	IEUGWAS database protein ID
Outcome_name	Name of protein
NIVs	Number of IVs available
Beta	Effect of a ln mg/L increase in CRP on protein expression
SE	Standard error of MR beta
P	P value of MR test
Supplementary Table 28: Sensitivity analyses for proteins putatively causally influenced by CRP (FDR < 0.1) - Steiger directionality test
Outcome_ID	IEUGWAS database protein ID
Outcome_name	Name of protein
Estimated_r2_CRP	Estimated variance explained by IVs in the exposure
Estimated_r2_protein	Estimated variance explained by IVs in the outcome
P	P value of whether r2 is larger in either exposure or outcome
Supplementary Tables 29-30: Overrepresentation analyses for proteins putatively causally influenced by CRP (FDR < 0.1)
#term ID	ID for gene-set
term description	Name of gene-set
observed gene count	Overlap between CRP influenced genes and gene-set
background gene count	Number of genes in set
false discovery rate	q value
overlap	Genes that overlap
Supplementary Table 31: Overrepresentation analyses for proteins putatively causally influenced by CRP (FDR < 0.1) - KEGG gene-sets
#term ID	ID for gene-set
term description	Name of gene-set
observed gene count	Overlap between CRP influenced genes and gene-set
background gene count	Number of genes in set
false discovery rate	q value
overlap	Genes that overlap

## Sheet: S16
Supplementary Table 16: Univariable Mendelian randomisation results effect of CRP on psychiatric disorders
Exposure	Outcome	Method	NIVs	Beta	SE	P	Beta_L_ci	Beta_U_ci	OR	OR_L_ci	OR_U_ci	F_stat	Isq
CRP	AN	Inverse variance weighted (multiplicative random effects)	49	-0.0955536	0.0439174	0.0295733	-0.181632	-0.00947557	0.90887	0.833908	0.990569	151.307	0.994964
CRP	AN	Inverse variance weighted (fixed effects)	49	-0.0955536	0.0369906	0.00978922	-0.168055	-0.0230521	0.90887	0.845307	0.977212
CRP	AN	Weighted median	49	-0.0615754	0.0571067	0.280921	-0.173504	0.0503537	0.940282	0.840713	1.05164
CRP	AN	Simple median	49	-0.136727	0.07825	0.0805824	-0.290097	0.0166424	0.872208	0.748191	1.01678
CRP	AN	Weighted mode	49	-0.0889486	0.0536416	0.103799	-0.194086	0.016189	0.914893	0.823587	1.01632
CRP	AN	MR Egger	49	-0.0108542	0.063536	0.865086	-0.135385	0.113676	0.989204	0.87338	1.12039
CRP	MDD	Inverse variance weighted (multiplicative random effects)	50	0.0330913	0.0255249	0.194826	-0.0169375	0.0831201	1.03364	0.983205	1.08667	149.13	0.994889
CRP	MDD	Inverse variance weighted (fixed effects)	50	0.0330913	0.0215623	0.124862	-0.00917085	0.0753535	1.03364	0.990871	1.07827
CRP	MDD	Weighted median	50	0.0437539	0.0338973	0.19678	-0.0226848	0.110193	1.04473	0.977571	1.11649
CRP	MDD	Simple median	50	-0.00258852	0.0437682	0.952839	-0.0883741	0.0831971	0.997415	0.915418	1.08676
CRP	MDD	Weighted mode	50	0.0279667	0.0294502	0.346963	-0.0297557	0.085689	1.02836	0.970683	1.08947
CRP	MDD	MR Egger	50	0.0232485	0.0378422	0.541882	-0.0509222	0.0974193	1.02352	0.950353	1.10232
CRP	OCD	Inverse variance weighted (multiplicative random effects)	50	-0.0222507	0.0960171	0.816743	-0.210444	0.165943	0.977995	0.810224	1.18051	149.13	0.994889
CRP	OCD	Inverse variance weighted (fixed effects)	50	-0.0222507	0.0937126	0.812319	-0.205927	0.161426	0.977995	0.813892	1.17519
CRP	OCD	Weighted median	50	-0.0836909	0.130533	0.521428	-0.339536	0.172154	0.919715	0.712101	1.18786
CRP	OCD	Simple median	50	0.0997193	0.180585	0.580811	-0.254228	0.453666	1.10486	0.775515	1.57407
CRP	OCD	Weighted mode	50	-0.11628	0.109685	0.294288	-0.331263	0.0987037	0.890226	0.718016	1.10374
CRP	OCD	MR Egger	50	-0.138843	0.141864	0.332632	-0.416897	0.13921	0.870364	0.659089	1.14937
CRP	SZ	Inverse variance weighted (multiplicative random effects)	50	-0.0935715	0.0368508	0.0111107	-0.165799	-0.0213439	0.910673	0.847216	0.978882	149.13	0.994889
CRP	SZ	Inverse variance weighted (fixed effects)	50	-0.0935715	0.0233823	6.28622e-05	-0.139401	-0.0477421	0.910673	0.869879	0.95338
CRP	SZ	Weighted median	50	-0.125229	0.0357528	0.000460678	-0.195305	-0.0551536	0.882295	0.822584	0.94634
CRP	SZ	Simple median	50	-0.0986569	0.0536342	0.0658504	-0.20378	0.00646609	0.906054	0.815642	1.00649
CRP	SZ	Weighted mode	50	-0.125231	0.0296287	0.000102991	-0.183303	-0.0671583	0.882293	0.832516	0.935047
CRP	SZ	MR Egger	50	-0.119175	0.0546681	0.0341948	-0.226325	-0.012026	0.887652	0.797459	0.988046

## Sheet: S17
Supplementary Table 17: Contamination mixture models of CRP exposure MR constructs
Exposure	Outcome	Psi	Beta	95%_CI	P
CRP	AN	0.8	-0.29	-0.86, -0.03	0.0184
CRP	AN	1	-0.13	-0.38, -0.02	0.0368
CRP	AN	1.2	-0.1	-0.31, 0.01	0.066
CRP	AN	1.5	-0.11	-0.20, 0.01	0.0896
CRP	AN	1.8	-0.1	-0.19, 0.01	0.0878
CRP	MDD	0.8	0.27	1st(-0.01,0.13), 2nd(0.17,0.57)	N/A
CRP	MDD	1	0.03	-0.02, 0.13	0.302
CRP	MDD	1.2	0.03	-0.02, 0.12	0.313
CRP	MDD	1.5	0.03	-0.02, 0.10	0.402
CRP	MDD	1.8	0.02	-0.03, 0.09	0.548
CRP	OCD	0.8	-0.12	-0.35, 0.25	0.38
CRP	OCD	1	-0.09	-0.32, 0.17	0.41
CRP	OCD	1.2	-0.09	-0.30, 0.13	0.382
CRP	OCD	1.5	-0.09	-0.28, 0.12	0.376
CRP	OCD	1.8	-0.08	-0.28, 0.13	0.456
CRP	SZ	0.8	-0.14	-0.23, -0.08	0.00211
CRP	SZ	1	-0.13	-0.21, -0.08	0.00308
CRP	SZ	1.2	-0.12	-0.19, -0.07	0.00365
CRP	SZ	1.5	-0.11	-0.17, -0.07	0.00469
CRP	SZ	1.8	-0.12	-0.16, -0.07	0.0051

## Sheet: S18
Supplementary Table 18: MR PRESSO outlier corrected estimates and global pleiotropy test
Exposure	Outcome	Raw_beta	Raw_se	Raw_P	Outlier_corrected_beta	Outlier_corrected_se	Outlier_corrected_P	Gloal_pleiotropy_test_P
CRP	AN	-0.096	0.04	0.034	-0.087	0.04	0.031	0.0359
CRP	SZ	-0.094	0.04	0.014	-0.094	0.03	0.008	< 1e-04

## Sheet: S19
Supplementary Table 19: Leave-one-out IVW recalculation CRP to AN and SZ - outliers
Exposure	Outcome	IV_SNP	Beta_removed	SE_removed	P_removed	Comments
CRP	SZ	rs2794520	-0.0760847	0.0417881	0.0686485	SNP located proximally upstream of CRP, pheWAS demonstrates that this variant is practically exclusively associated with CRP levels
CRP	AN	rs1805096	-0.0804843	0.045595	0.0775301	SNP is a synonymous variant in the leptin receptor gene, and thus, whilst leptin and CRP are biologically interconnected, this could represent an alternate pathway to influence AN that does not directly involve CRP
CRP	AN	rs4656849	-0.0857076	0.0439055	0.0509271	SNP is a regulatory region variant upstream of CRP, and thus, could plausibly not be indicative of horizontal pleiotropy
CRP	AN	rs7310409	-0.0831565	0.0475242	0.0801577	Intronic SNP in HNF1A gene, strongest association by pheWAS is CRP, however, also associated with other metabolites. This variant could represent horizontal pleiotropy, and further investigation is warranted

## Sheet: S20
Supplementary Table 20: Univariable MR Egger intercept test and heterogeneity estimates
Exposure	Outcome	Method	Test_statistic	P
CRP	AN	Cochran's Q	67.66	0.03
CRP	AN	Egger intercept	-0.007	0.08
CRP	SZ	Cochran's Q	121.71	4.4e-08
CRP	SZ	Egger intercept	0.002	0.53
CRP	MDD	Cochran's Q	68.67	0.03
CRP	MDD	Egger intercept	0.0008	0.72
CRP	OCD	Cochran's Q	51.44	0.38
CRP	OCD	Egger intercept	0.009	0.27

## Sheet: S21
Supplementary Table 21: Robust, penalised, and penalised-robust MR estimates
Method	Beta	SE	L_CI	U_CI	P	Outcome
Simple median	-0.136727	0.0808051	-0.295103	0.0216476	0.0906336	AN
Weighted median	-0.0617448	0.0566151	-0.172708	0.0492187	0.275445	AN
Penalized weighted median	-0.0617263	0.0566546	-0.172767	0.0493146	0.275925	AN
IVW	-0.0955536	0.0439174	-0.18163	-0.00947715	0.0295733	AN
Penalized IVW	-0.0864923	0.0386	-0.162147	-0.0108378	0.0250432	AN
Robust IVW	-0.0905122	0.0412993	-0.171457	-0.00956705	0.0284073	AN
Penalized robust IVW	-0.0895254	0.0423537	-0.172537	-0.00651376	0.0345359	AN
MR-Egger	-0.0108542	0.063536	-0.135382	0.113674	0.864353	AN
(intercept)	-0.00673635	0.00372626	-0.0140397	0.000566975	0.0706365	AN
Penalized MR-Egger	-0.0244072	0.0565954	-0.135332	0.0865178	0.666282	AN
(intercept)	-0.00499125	0.00334815	-0.0115535	0.001571	0.136027	AN
Robust MR-Egger	-0.0339067	0.0424981	-0.117201	0.049388	0.424962	AN
(intercept)	-0.00485622	0.00291136	-0.0105624	0.000849944	0.0953111	AN
Penalized robust MR-Egger	-0.0357872	0.0448005	-0.123595	0.0520202	0.424399	AN
(intercept)	-0.00469575	0.00295304	-0.0104836	0.00109212	0.111804	AN
Simple median	-0.00258852	0.0452532	-0.0912831	0.0861061	0.954385	MDD
Weighted median	0.044389	0.033639	-0.0215422	0.11032	0.186978	MDD
Penalized weighted median	0.0443293	0.0337702	-0.0218591	0.110518	0.189293	MDD
IVW	0.0330913	0.0255249	-0.0169366	0.0831192	0.194826	MDD
Penalized IVW	0.0226697	0.0253732	-0.0270609	0.0724002	0.371617	MDD
Robust IVW	0.0323285	0.0271165	-0.0208188	0.0854759	0.233179	MDD
Penalized robust IVW	0.0249483	0.0237635	-0.0216273	0.071524	0.293783	MDD
MR-Egger	0.0232485	0.0378422	-0.0509208	0.0974179	0.538981	MDD
(intercept)	0.000785217	0.00221179	-0.00354982	0.00512025	0.722579	MDD
Penalized MR-Egger	0.0248142	0.0377029	-0.0490822	0.0987106	0.510441	MDD
(intercept)	0.000773603	0.00220003	-0.00353839	0.00508559	0.725114	MDD
Robust MR-Egger	0.0244999	0.0353673	-0.0448187	0.0938186	0.48848	MDD
(intercept)	0.00063364	0.00204282	-0.0033702	0.00463748	0.756424	MDD
Penalized robust MR-Egger	0.0252678	0.0349951	-0.0433213	0.0938569	0.470271	MDD
(intercept)	0.000628922	0.00204248	-0.00337427	0.00463211	0.758143	MDD
(intercept)	0.001	0.002	-0.004	0.006	0.697	OCD
Simple median	0.044	0.18	-0.309	0.397	0.809	OCD
Weighted median	-0.085	0.132	-0.344	0.175	0.523	OCD
Penalized weighted median	-0.094	0.133	-0.355	0.166	0.479	OCD
IVW	-0.034	0.096	-0.222	0.154	0.724	OCD
Penalized IVW	-0.045	0.093	-0.228	0.138	0.63	OCD
Robust IVW	-0.055	0.085	-0.221	0.112	0.52	OCD
Penalized robust IVW	-0.056	0.084	-0.221	0.109	0.506	OCD
MR-Egger	-0.121	0.144	-0.404	0.162	0.402	OCD
(intercept)	0.006	0.008	-0.009	0.022	0.418	OCD
Penalized MR-Egger	-0.118	0.141	-0.394	0.157	0.401	OCD
(intercept)	0.005	0.008	-0.01	0.021	0.481	OCD
Robust MR-Egger	-0.124	0.106	-0.332	0.084	0.244	OCD
(intercept)	0.005	0.007	-0.009	0.019	0.458	OCD
Penalized robust MR-Egger	-0.123	0.106	-0.331	0.085	0.246	OCD
(intercept)	0.005	0.007	-0.009	0.019	0.468	OCD
Simple median	-0.0986569	0.053041	-0.202615	0.00530157	0.0628839	SZ
Weighted median	-0.128751	0.0355486	-0.198425	-0.0590767	0.000292534	SZ
Penalized weighted median	-0.153229	0.0359056	-0.223603	-0.0828555	1.97627e-05	SZ
IVW	-0.0935715	0.0368508	-0.165798	-0.0213453	0.0111107	SZ
Penalized IVW	-0.0931645	0.0293811	-0.15075	-0.0355786	0.00151966	SZ
Robust IVW	-0.0938913	0.0311754	-0.154994	-0.0327886	0.00259781	SZ
Penalized robust IVW	-0.0937969	0.0297646	-0.152134	-0.0354593	0.00162551	SZ
MR-Egger	-0.119175	0.0546681	-0.226323	-0.0120279	0.0292588	SZ
(intercept)	0.00203954	0.00320017	-0.00423267	0.00831175	0.523914	SZ
Penalized MR-Egger	-0.123434	0.0431302	-0.207968	-0.0389007	0.00421108	SZ
(intercept)	0.00272564	0.00258963	-0.00234994	0.00780123	0.292561	SZ
Robust MR-Egger	-0.121721	0.0396912	-0.199514	-0.0439272	0.00216444	SZ
(intercept)	0.00233198	0.00286331	-0.00328	0.00794396	0.415395	SZ
Penalized robust MR-Egger	-0.124564	0.0391853	-0.201366	-0.0477624	0.00147861	SZ
(intercept)	0.00280307	0.00249948	-0.00209583	0.00770197	0.262092	SZ

## Sheet: S22
Supplementary Table 22: Reverse MR, psychiatric disorder as exposure
Exposure	Outcome	Method	NIVs	Beta	SE	P
Anorexia	CRP	Inverse variance weighted (multiplicative random effects)	4	-0.0176793	0.0347472	0.610894
Anorexia	CRP	Inverse variance weighted (fixed effects)	4	-0.0176793	0.0155093	0.254323
Anorexia	CRP	Weighted median	4	-0.00100962	0.0210556	0.961756
Anorexia	CRP	Simple median	4	-0.0042766	0.0213919	0.841546
Anorexia	CRP	Weighted mode	4	0.00559708	0.0247597	0.835684
Anorexia	CRP	MR Egger	4	0.148234	0.363259	0.722764
MDD	CRP	Inverse variance weighted (multiplicative random effects)	4	0.00698629	0.0190392	0.713662
MDD	CRP	Inverse variance weighted (fixed effects)	4	0.00698629	0.025016	0.780035
MDD	CRP	Weighted median	4	0.0151408	0.0294277	0.606897
MDD	CRP	Simple median	4	0.0181233	0.0309604	0.558298
MDD	CRP	Weighted mode	4	0.0245641	0.041928	0.599126
MDD	CRP	MR Egger	4	-0.141651	0.125008	0.374709
SZ	CRP	Inverse variance weighted (multiplicative random effects)	129	-0.00418423	0.00676048	0.535966
SZ	CRP	Inverse variance weighted (fixed effects)	129	-0.00418423	0.00360617	0.245928
SZ	CRP	Weighted median	129	-0.00324091	0.00612235	0.596557
SZ	CRP	Simple median	129	-0.00737577	0.00621033	0.234966
SZ	CRP	Weighted mode	129	-0.00170997	0.0134783	0.899244
SZ	CRP	MR Egger	129	0.0149439	0.0260085	0.566594

## Sheet: S23
Supplementary Table 23: Multivariable MR results
Exposure_set	Outcome	Model	Direct Effect	Beta	SE	P	MV_F-statistic
IL6/IL6R/CRP	AN	mvIVW	IL6	-0.036	0.017	0.037	9.93125
IL6/IL6R/CRP	AN	mvLASSO	IL6	-0.034	0.015	0.025	9.93125
IL6/IL6R/CRP	AN	mvEgger	IL6	-0.035	0.017	0.041	9.93125
IL6/IL6R/CRP	AN	mvMedian	IL6	-0.04	0.031	0.187	9.93125
IL6/IL6R/CRP	AN	mvIVW	IL6R	-0.029	0.018	0.115	14.9787
IL6/IL6R/CRP	AN	mvLASSO	IL6R	-0.03	0.016	0.069	14.9787
IL6/IL6R/CRP	AN	mvEgger	IL6R	-0.025	0.018	0.167	14.9787
IL6/IL6R/CRP	AN	mvMedian	IL6R	-0.031	0.019	0.096	14.9787
IL6/IL6R/CRP	AN	mvIVW	CRP	-0.114	0.043	0.007	79.5447
IL6/IL6R/CRP	AN	mvLASSO	CRP	-0.125	0.039	0.001	79.5447
IL6/IL6R/CRP	AN	mvEgger	CRP	-0.042	0.06	0.486	79.5447
IL6/IL6R/CRP	AN	mvMedian	CRP	-0.089	0.056	0.112	79.5447
BMI/CRP	AN	mvIVW	BMI	-0.207	0.114	0.07	33.4414
BMI/CRP	AN	mvLASSO	BMI	-0.177	0.087	0.041	33.4414
BMI/CRP	AN	mvEgger	BMI	-0.101	0.184	0.582	33.4414
BMI/CRP	AN	mvMedian	BMI	-0.205	0.126	0.102	33.4414
BMI/CRP	AN	mvIVW	CRP	-0.074	0.057	0.19	85.4311
BMI/CRP	AN	mvLASSO	CRP	-0.085	0.04	0.037	85.4311
BMI/CRP	AN	mvEgger	CRP	-0.078	0.057	0.171	85.4311
BMI/CRP	AN	mvMedian	CRP	-0.069	0.056	0.214	85.4311
IL6R/BMI/CRP	AN	mvIVW	IL6R	-0.019	0.025	0.446	16.6648
IL6R/BMI/CRP	AN	mvLASSO	IL6R	0.033	0.05	0.504	16.6648
IL6R/BMI/CRP	AN	mvEgger	IL6R	-0.017	0.026	0.517	16.6648
IL6R/BMI/CRP	AN	mvMedian	IL6R	-0.035	0.021	0.1	16.6648
IL6R/BMI/CRP	AN	mvIVW	BMI	-0.223	0.122	0.068	33.4533
IL6R/BMI/CRP	AN	mvLASSO	BMI	-0.212	0.09	0.019	33.4533
IL6R/BMI/CRP	AN	mvEgger	BMI	-0.118	0.2	0.555	33.4533
IL6R/BMI/CRP	AN	mvMedian	BMI	-0.318	0.131	0.015	33.4533
IL6R/BMI/CRP	AN	mvIVW	CRP	-0.089	0.062	0.147	65.0521
IL6R/BMI/CRP	AN	mvLASSO	CRP	-0.09	0.042	0.032	65.0521
IL6R/BMI/CRP	AN	mvEgger	CRP	-0.091	0.062	0.141	65.0521
IL6R/BMI/CRP	AN	mvMedian	CRP	-0.088	0.059	0.133	65.0521
IL6/IL6R/CRP	MDD	mvIVW	IL6	0.003	0.01	0.751	9.7333
IL6/IL6R/CRP	MDD	mvLASSO	IL6	0.008	0.009	0.366	9.7333
IL6/IL6R/CRP	MDD	mvEgger	IL6	0.003	0.01	0.784	9.7333
IL6/IL6R/CRP	MDD	mvMedian	IL6	0.009	0.019	0.631	9.7333
IL6/IL6R/CRP	MDD	mvIVW	IL6R	0.026	0.011	0.016	14.6827
IL6/IL6R/CRP	MDD	mvLASSO	IL6R	0.028	0.009	0.004	14.6827
IL6/IL6R/CRP	MDD	mvEgger	IL6R	0.024	0.011	0.024	14.6827
IL6/IL6R/CRP	MDD	mvMedian	IL6R	0.027	0.011	0.014	14.6827
IL6/IL6R/CRP	MDD	mvIVW	CRP	0.065	0.025	0.008	77.5965
IL6/IL6R/CRP	MDD	mvLASSO	CRP	0.064	0.026	0.014	77.5965
IL6/IL6R/CRP	MDD	mvEgger	CRP	0.036	0.035	0.304	77.5965
IL6/IL6R/CRP	MDD	mvMedian	CRP	0.055	0.033	0.095	77.5965
BMI/CRP	MDD	mvIVW	BMI	0.096	0.059	0.103	33.7189
BMI/CRP	MDD	mvLASSO	BMI	0.207	0.053	8.8021e-05	33.7189
BMI/CRP	MDD	mvEgger	BMI	0.05	0.095	0.602	33.7189
BMI/CRP	MDD	mvMedian	BMI	0.21	0.075	0.005	33.7189
BMI/CRP	MDD	mvIVW	CRP	0.026	0.029	0.372	84.9727
BMI/CRP	MDD	mvLASSO	CRP	0.0203	0.0204	0.344	84.9727
BMI/CRP	MDD	mvEgger	CRP	0.027	0.029	0.351	84.9727
BMI/CRP	MDD	mvMedian	CRP	0.035	0.033	0.287	84.9727
IL6R/BMI/CRP	MDD	mvIVW	IL6R	0.027	0.011	0.011	16.3924
IL6R/BMI/CRP	MDD	mvLASSO	IL6R	0.022	0.008	0.008	16.3924
IL6R/BMI/CRP	MDD	mvEgger	IL6R	0.026	0.011	0.015	16.3924
IL6R/BMI/CRP	MDD	mvMedian	IL6R	0.024	0.011	0.022	16.3924
IL6R/BMI/CRP	MDD	mvIVW	BMI	0.07	0.06	0.239	31.8807
IL6R/BMI/CRP	MDD	mvLASSO	BMI	0.169	0.05	0.002	31.8807
IL6R/BMI/CRP	MDD	mvEgger	BMI	0.031	0.097	0.751	31.8807
IL6R/BMI/CRP	MDD	mvMedian	BMI	0.221	0.078	0.004	31.8807
IL6R/BMI/CRP	MDD	mvIVW	CRP	0.049	0.03	0.1	77.8049
IL6R/BMI/CRP	MDD	mvLASSO	CRP	0.027	0.024	0.272	77.8049
IL6R/BMI/CRP	MDD	mvEgger	CRP	0.049	0.03	0.097	77.8049
IL6R/BMI/CRP	MDD	mvMedian	CRP	0.024	0.011	0.022	77.8049
IL6/IL6R/CRP	OCD	mvIVW	IL6	0.019	0.034	0.579	9.7333
IL6/IL6R/CRP	OCD	mvLASSO	IL6	0.019	0.034	0.579	9.7333
IL6/IL6R/CRP	OCD	mvEgger	IL6	0.019	0.034	0.578	9.7333
IL6/IL6R/CRP	OCD	mvMedian	IL6	0.084	0.078	0.281	9.7333
IL6/IL6R/CRP	OCD	mvIVW	IL6R	0.01	0.04	0.795	14.6827
IL6/IL6R/CRP	OCD	mvLASSO	IL6R	0.01	0.04	0.795	14.6827
IL6/IL6R/CRP	OCD	mvEgger	IL6R	0.011	0.04	0.792	14.6827
IL6/IL6R/CRP	OCD	mvMedian	IL6R	-0.024	0.047	0.608	14.6827
IL6/IL6R/CRP	OCD	mvIVW	CRP	-0.057	0.092	0.539	77.5965
IL6/IL6R/CRP	OCD	mvLASSO	CRP	-0.057	0.092	0.539	77.5965
IL6/IL6R/CRP	OCD	mvEgger	CRP	-0.051	0.132	0.699	77.5965
IL6/IL6R/CRP	OCD	mvMedian	CRP	-0.066	0.133	0.619	77.5965
BMI/CRP	OCD	mvIVW	BMI	-0.633	0.192	0.001	33.7189
BMI/CRP	OCD	mvLASSO	BMI	-0.633	0.192	0.001	33.7189
BMI/CRP	OCD	mvEgger	BMI	-0.407	0.31	0.19	33.7189
BMI/CRP	OCD	mvMedian	BMI	-0.45	0.269	0.094	33.7189
BMI/CRP	OCD	mvIVW	CRP	-0.029	0.097	0.764	84.9727
BMI/CRP	OCD	mvLASSO	CRP	-0.029	0.097	0.764	84.9727
BMI/CRP	OCD	mvEgger	CRP	-0.036	0.098	0.156	84.9727
BMI/CRP	OCD	mvMedian	CRP	-0.001	0.137	0.992	84.9727
IL6R/BMI/CRP	OCD	mvIVW	IL6R	-0.021	0.035	0.551	16.3924
IL6R/BMI/CRP	OCD	mvLASSO	IL6R	-0.021	0.035	0.551	16.3924
IL6R/BMI/CRP	OCD	mvEgger	IL6R	-0.02	0.035	0.573	16.3924
IL6R/BMI/CRP	OCD	mvMedian	IL6R	-0.007	0.044	0.88	16.3924
IL6R/BMI/CRP	OCD	mvIVW	BMI	-0.646	0.197	0.001	31.8807
IL6R/BMI/CRP	OCD	mvLASSO	BMI	-0.646	0.197	0.001	31.8807
IL6R/BMI/CRP	OCD	mvEgger	BMI	-0.581	0.319	0.068	31.8807
IL6R/BMI/CRP	OCD	mvMedian	BMI	-0.544	0.28	0.052	31.8807
IL6R/BMI/CRP	OCD	mvIVW	CRP	-0.073	0.1	0.467	77.8049
IL6R/BMI/CRP	OCD	mvLASSO	CRP	-0.073	0.1	0.467	77.8049
IL6R/BMI/CRP	OCD	mvEgger	CRP	-0.074	0.101	0.461	77.8049
IL6R/BMI/CRP	OCD	mvMedian	CRP	-0.07	0.143	0.627	77.8049
IL6/IL6R/CRP	SZ	mvIVW	IL6	0.02	0.015	0.184	9.83005
IL6/IL6R/CRP	SZ	mvLASSO	IL6	0.018	0.009	0.045	9.83005
IL6/IL6R/CRP	SZ	mvEgger	IL6	0.02	0.015	0.201	9.83005
IL6/IL6R/CRP	SZ	mvMedian	IL6	0.016	0.016	0.312	9.83005
IL6/IL6R/CRP	SZ	mvIVW	IL6R	0.02	0.017	0.238	14.8316
IL6/IL6R/CRP	SZ	mvLASSO	IL6R	0.02	0.01	0.05	14.8316
IL6/IL6R/CRP	SZ	mvEgger	IL6R	0.018	0.017	0.312	14.8316
IL6/IL6R/CRP	SZ	mvMedian	IL6R	0.018	0.011	0.112	14.8316
IL6/IL6R/CRP	SZ	mvIVW	CRP	-0.071	0.039	0.071	78.5968
IL6/IL6R/CRP	SZ	mvLASSO	CRP	-0.067	0.028	0.016	78.5968
IL6/IL6R/CRP	SZ	mvEgger	CRP	-0.128	0.055	0.021	78.5968
IL6/IL6R/CRP	SZ	mvMedian	CRP	-0.077	0.038	0.04	78.5968
BMI/CRP	SZ	mvIVW	BMI	0.132	0.096	0.169	33.3914
BMI/CRP	SZ	mvLASSO	BMI	0.053	0.064	0.411	33.3914
BMI/CRP	SZ	mvEgger	BMI	0.328	0.153	0.023	33.3914
BMI/CRP	SZ	mvMedian	BMI	0.092	0.09	0.305	33.3914
BMI/CRP	SZ	mvIVW	CRP	-0.117	0.047	0.013	84.8072
BMI/CRP	SZ	mvLASSO	CRP	-0.106	0.025	1.651e-05	84.8072
BMI/CRP	SZ	mvEgger	CRP	-0.124	0.047	0.008	84.8072
BMI/CRP	SZ	mvMedian	CRP	-0.128	0.038	0.001	84.8072
IL6R/BMI/CRP	SZ	mvIVW	IL6R	0.005	0.018	0.787	16.3924
IL6R/BMI/CRP	SZ	mvLASSO	IL6R	0.013	0.009	0.172	16.3924
IL6R/BMI/CRP	SZ	mvEgger	IL6R	0.008	0.018	0.647	16.3924
IL6R/BMI/CRP	SZ	mvMedian	IL6R	0.018	0.012	0.147	16.3924
IL6R/BMI/CRP	SZ	mvIVW	BMI	0.15	0.101	0.14	31.8807
IL6R/BMI/CRP	SZ	mvLASSO	BMI	0.09	0.067	0.182	31.8807
IL6R/BMI/CRP	SZ	mvEgger	BMI	0.363	0.162	0.025	31.8807
IL6R/BMI/CRP	SZ	mvMedian	BMI	0.084	0.094	0.37	31.8807
IL6R/BMI/CRP	SZ	mvIVW	CRP	-0.124	0.05	0.014	77.8049
IL6R/BMI/CRP	SZ	mvLASSO	CRP	-0.102	0.026	7.84e-05	77.8049
IL6R/BMI/CRP	SZ	mvEgger	CRP	-0.128	0.018	0.01	77.8049
IL6R/BMI/CRP	SZ	mvMedian	CRP	-0.096	0.039	0.013	77.8049

## Sheet: S24
Supplementary Table 24: Colocalisation between SZ lead SNPs that are also genome-wide significant in the CRP UKBB GWAS
SNP	PP.H0.abf	PP.H1.abf	PP.H2.abf	PP.H3.abf	PP.H4.abf	SZ_lead_SNP_gene
rs12474906	9.38384e-228	1.32984e-34	7.05636e-194	1	5.86412e-37	RBKS
rs2649999	0	0.266351	0	0.650144	0.0835044	HNF1A-AS1
rs2686386	2.55414e-35	0.558196	1.96885e-35	0.430273	0.0115316	Intergenic
rs6588168	3.69481e-104	0.00499224	7.29387e-102	0.985502	0.0095059	PDE4B
rs7432375	1.07137e-24	7.55755e-06	1.41761e-19	0.999992	6.8495e-08	STAG1

[truncated: 7 more sheets: S25, S26, S27, S28, S29, S30, S31]
